# Supplementary material for: The Role of Pleiotropy and Epistasis on Evolvability and Robustness in a Two-Peak Fitness Landscape
Source: Biology (Basel). 2024 Dec 2;13(12):1003. doi: 10.3390/biology13121003 (PMC11727495; doi:10.3390/biology13121003)
Supplement: Supplementary file 1 [file biology-13-01003-s001.zip]

Archive with 1 entries (1 files):
- biology-3256090-supplementary.pdf
